# Supplementary material for: Different Serologic Behavior of MCPyV, TSPyV, HPyV6, HPyV7 and HPyV9 Polyomaviruses Found on the Skin
Source: PLoS One. 2013 Nov 21;8(11):e81078. doi: 10.1371/journal.pone.0081078 (PMC3836759; doi:10.1371/journal.pone.0081078)
Supplement: Dataset S1 — (XLS) [file pone.0081078.s005.xls]

## Sheet: Sheet1
			MFI						Seropositivity
Sample_QLD	Age	Age group	HPyV6	HPyV7	HPyV9	TSPyV	MCPyV	BKPyV	HPyV6	HPyV7	HPyV9	TSPyV	MCPyV	BKPyV
1	0.13	0	8799	6611	-81	1430	84	11476	POS	POS	NEG	POS	NEG	POS
2	0.01	0	11300	8326	287	343	6616	23018	POS	POS	NEG	POS	POS	POS
3	0.02	0	215	210	88	423	5737	15761	POS	NEG	NEG	POS	POS	POS
4	0.45	0	17	811	23	254	33	641	NEG	POS	NEG	POS	NEG	POS
5	0.06	0	7779	890	15	550	874	10376	POS	POS	NEG	POS	POS	POS
6	0.09	0	1248	5656	-41	1460	-14	14935	POS	POS	NEG	POS	NEG	POS
8	0.26	0	58	229	136	4543	540	2975	NEG	NEG	NEG	POS	POS	POS
9	0.01	0	11286	1970	-9	6427	25	12274	POS	POS	NEG	POS	NEG	POS
10	0.2	0	7386	384	722	12188	2107	18600	POS	NEG	POS	POS	POS	POS
13	0.03	0	5889	814	11	6787	1831	1029	POS	POS	NEG	POS	POS	POS
14	0	0	936	12780	532	8583	201	12594	POS	POS	POS	POS	NEG	POS
16	0.01	0	10238	12285	-206	137	457	11877	POS	POS	NEG	NEG	POS	POS
17	0.02	0	10649	8404	-13	13330	2507	12468	POS	POS	NEG	POS	POS	POS
18	0.05	0	246	4103	92	262	2262	2441	POS	POS	NEG	POS	POS	POS
19	0.06	0	4044	10714	54	16012	-40	16933	POS	POS	NEG	POS	NEG	POS
20	0.31	0	35	672	155	349	110	179	NEG	POS	NEG	POS	NEG	NEG
21	0.01	0	12633	874	257	6225	7573	17044	POS	POS	NEG	POS	POS	POS
22	0.32	0	28	239	63	282	94	13427	NEG	NEG	NEG	POS	NEG	POS
23	0.01	0	809	10100	-3	3002	-11	14364	POS	POS	NEG	POS	NEG	POS
24	0	0	519	179	18	1311	107	3420	POS	NEG	NEG	POS	NEG	POS
25	0.11	0	12	487	722	10735	564	16494	NEG	NEG	POS	POS	POS	POS
28	0.28	0	3488	202	17867	6906	35	8568	POS	NEG	POS	POS	NEG	POS
29	0.26	0	404	125	34	-9	1510	2629	POS	NEG	NEG	NEG	POS	POS
30	0.33	0	23	484	40	1479	91	2310	NEG	NEG	NEG	POS	NEG	POS
31	0.08	0	18209	5150	8	6847	23	17518	POS	POS	NEG	POS	NEG	POS
32	0.32	0	1572	163	269	8174	1132	3131	POS	NEG	NEG	POS	POS	POS
33	0.17	0	1636	1872	48	9661	253	7610	POS	POS	NEG	POS	NEG	POS
34	0.19	0	157	199	306	-33	190	14440	POS	NEG	NEG	NEG	NEG	POS
35	0.33	0	2390	58	-36	-45	659	3582	POS	NEG	NEG	NEG	POS	POS
36	0.45	0	312	1040	133	30	177	116	POS	POS	NEG	NEG	NEG	NEG
37	0.45	0	208	188	36	5	118	104	POS	NEG	NEG	NEG	NEG	NEG
7	1.53	1	15	173	46	46	100	199	NEG	NEG	NEG	NEG	NEG	NEG
11	1.13	1	1	154	38	14	44	54	NEG	NEG	NEG	NEG	NEG	NEG
15	1.75	1	2	104	49	-8	256	44	NEG	NEG	NEG	NEG	NEG	NEG
26	1.58	1	18	165	60	3	216	15	NEG	NEG	NEG	NEG	NEG	NEG
27	1.46	1	2277	16561	-118	-239	-203	13335	POS	POS	NEG	NEG	NEG	POS
38	0.63	1	36	276	106	113	104	204	NEG	NEG	NEG	NEG	NEG	NEG
39	0.76	1	297	426	95	863	82	341	POS	NEG	NEG	POS	NEG	NEG
40	0.61	1	1352	3303	424	827	645	1693	POS	POS	POS	POS	POS	POS
41	0.85	1	9418	5031	330	61	5523	12626	POS	POS	POS	NEG	POS	POS
42	0.99	1	177	496	170	168	164	469	POS	NEG	NEG	NEG	NEG	POS
43	1.42	1	29	153	76	18	295	70	NEG	NEG	NEG	NEG	NEG	NEG
45	0.56	1	-64	90	-26	953	1871	965	NEG	NEG	NEG	POS	POS	POS
47	0.95	1	290	120	26	69	60	323	POS	NEG	NEG	NEG	NEG	NEG
49	0.8	1	1266	154	147	1303	153	1346	POS	NEG	NEG	POS	NEG	POS
50	0.76	1	11	186	45	6	73	26	NEG	NEG	NEG	NEG	NEG	NEG
51	0.86	1	7	240	968	65	49	32	NEG	NEG	POS	NEG	NEG	NEG
52	0.92	1	-8	429	16	6	421	45	NEG	NEG	NEG	NEG	POS	NEG
53	0.81	1	0	65	31	423	54	1034	NEG	NEG	NEG	POS	NEG	POS
54	0.95	1	36	329	119	61	75	67	NEG	NEG	NEG	NEG	NEG	NEG
55	1.21	1	18	305	85	12	67	66	NEG	NEG	NEG	NEG	NEG	NEG
56	0.97	1	4	65	2	6	7	-15	NEG	NEG	NEG	NEG	NEG	NEG
57	0.99	1	40	229	84	12	33	205	NEG	NEG	NEG	NEG	NEG	NEG
58	0.79	1	-23	36	267	11016	106	15378	NEG	NEG	NEG	POS	NEG	POS
59	0.91	1	8729	387	8	28	24	204	POS	NEG	NEG	NEG	NEG	NEG
60	0.9	1	50	176	119	599	86	1236	NEG	NEG	NEG	POS	NEG	POS
61	0.81	1	94	225	76	398	84	131	NEG	NEG	NEG	POS	NEG	NEG
62	1.27	1	56	192	29	133	45	344	NEG	NEG	NEG	NEG	NEG	NEG
63	1.61	1	12	804	47	9	88	34	NEG	POS	NEG	NEG	NEG	NEG
64	1.43	1	701	3225	100	198	469	252	POS	POS	NEG	NEG	POS	NEG
65	1.7	1	76	635	108	234	145	631	NEG	POS	NEG	NEG	NEG	POS
66	1.82	1	39	58	4	260	50	16258	NEG	NEG	NEG	POS	NEG	POS
67	1.6	1	3258	1535	-50	5566	3328	5369	POS	POS	NEG	POS	POS	POS
68	1.86	1	102	78	109	50	77	224	NEG	NEG	NEG	NEG	NEG	NEG
69	1.15	1	72	470	190	150	93	1011	NEG	NEG	NEG	NEG	NEG	POS
70	1.08	1	58	435	96	94	124	105	NEG	NEG	NEG	NEG	NEG	NEG
71	1.93	1	0	170	247	6	190	35	NEG	NEG	NEG	NEG	NEG	NEG
72	1.71	1	13	189	19	24	27	49	NEG	NEG	NEG	NEG	NEG	NEG
73	1.89	1	4	242	20	71	22	3930	NEG	NEG	NEG	NEG	NEG	POS
74	1.45	1	44	50	12	542	62	190	NEG	NEG	NEG	POS	NEG	NEG
75	1.33	1	18	107	22	5	41	380	NEG	NEG	NEG	NEG	NEG	NEG
76	1.23	1	26	138	42	559	718	1050	NEG	NEG	NEG	POS	POS	POS
77	1.02	1	4	83	54	31	72	363	NEG	NEG	NEG	NEG	NEG	NEG
79	1.73	1	4	42	27	1	36	68	NEG	NEG	NEG	NEG	NEG	NEG
80	1.56	1	99	3317	33	57	38	1036	NEG	POS	NEG	NEG	NEG	POS
81	1.3	1	177	255	34	109	139	223	POS	NEG	NEG	NEG	NEG	NEG
82	1.7	1	11595	598	139	-13	10	15	POS	NEG	NEG	NEG	NEG	NEG
83	1.62	1	3946	142	105	-13	281	-7	POS	NEG	NEG	NEG	NEG	NEG
84	1.32	1	13	114	68	4	52	47	NEG	NEG	NEG	NEG	NEG	NEG
85	1.1	1	16	113	97	10	87	73	NEG	NEG	NEG	NEG	NEG	NEG
86	1.35	1	-2	86	5	-3	7	64	NEG	NEG	NEG	NEG	NEG	NEG
87	1.32	1	40	150	31	11	95	56	NEG	NEG	NEG	NEG	NEG	NEG
88	1.03	1	57	163	94	767	71	135	NEG	NEG	NEG	POS	NEG	NEG
89	1.72	1	13	37	13	3	2086	12574	NEG	NEG	NEG	NEG	POS	POS
90	1.04	1	117	1695	376	4	290	91	NEG	POS	POS	NEG	NEG	NEG
91	1.47	1	26	203	83	7	106	20	NEG	NEG	NEG	NEG	NEG	NEG
92	1.38	1	58	775	325	18	176	546	NEG	POS	POS	NEG	NEG	POS
93	1.95	1	54	300	2900	190	554	15389	NEG	NEG	POS	NEG	POS	POS
94	1.77	1	24	647	100	38	166	17918	NEG	POS	NEG	NEG	NEG	POS
95	1.43	1	7187	21512	-487	-679	-556	-627	POS	POS	NEG	NEG	NEG	NEG
96	1.96	1	31	169	135	23	201	509	NEG	NEG	NEG	NEG	NEG	POS
97	1.24	1	45	417	65	32	143	57	NEG	NEG	NEG	NEG	NEG	NEG
98	1.53	1	9	163	86	12	405	45	NEG	NEG	NEG	NEG	POS	NEG
99	1.58	1	18	272	106	18	78	75	NEG	NEG	NEG	NEG	NEG	NEG
100	2.07	2	5	91	23	2	186	59	NEG	NEG	NEG	NEG	NEG	NEG
101	2.88	2	267	253	18	47	107	134	POS	NEG	NEG	NEG	NEG	NEG
102	2.75	2	-25	-17	181	5	3353	68	NEG	NEG	NEG	NEG	POS	NEG
103	2.27	2	28	121	94	31	114	87	NEG	NEG	NEG	NEG	NEG	NEG
104	2.3	2	49	153	234	64	446	66	NEG	NEG	NEG	NEG	POS	NEG
105	2.7	2	37	122	293	16	184	475	NEG	NEG	NEG	NEG	NEG	POS
106	2.55	2	17	64	512	60	100	72	NEG	NEG	POS	NEG	NEG	NEG
107	2.65	2	15	83	32	30	65	118	NEG	NEG	NEG	NEG	NEG	NEG
108	2.98	2	19	180	76	28	147	3378	NEG	NEG	NEG	NEG	NEG	POS
109	2.09	2	31	117	61	18	63	361	NEG	NEG	NEG	NEG	NEG	NEG
110	2.01	2	402	417	171	15	111	179	POS	NEG	NEG	NEG	NEG	NEG
111	2.47	2	82	57	59	383	140	19124	NEG	NEG	NEG	POS	NEG	POS
112	2.9	2	5	279	288	15016	9329	9666	NEG	NEG	NEG	POS	POS	POS
113	2.71	2	2	14	66	-14	4108	-12	NEG	NEG	NEG	NEG	POS	NEG
114	2.83	2	-5	19	50	-19	1293	14615	NEG	NEG	NEG	NEG	POS	POS
115	2	2	11453	1851	97	-50	88	-60	POS	POS	NEG	NEG	NEG	NEG
116	2.34	2	4	80	17	11818	43	-5	NEG	NEG	NEG	POS	NEG	NEG
117	2.39	2	0	82	294	175	4164	77	NEG	NEG	NEG	NEG	POS	NEG
118	2.94	2	10975	2191	64	-51	133	2632	POS	POS	NEG	NEG	NEG	POS
119	2.54	2	136	1530	230	194	231	16589	POS	POS	NEG	NEG	NEG	POS
120	2.12	2	14	308	197	8	8226	75	NEG	NEG	NEG	NEG	POS	NEG
121	2.13	2	3	38	90	15	43	3	NEG	NEG	NEG	NEG	NEG	NEG
122	2.81	2	4	29	66	12	24	17947	NEG	NEG	NEG	NEG	NEG	POS
123	2.52	2	1480	103	118	-4	107	23	POS	NEG	NEG	NEG	NEG	NEG
124	2.15	2	9	40	92	7631	49	11	NEG	NEG	NEG	POS	NEG	NEG
125	2.72	2	2	599	95	-2	99	18626	NEG	NEG	NEG	NEG	NEG	POS
126	2.77	2	6	120	91	6	149	68	NEG	NEG	NEG	NEG	NEG	NEG
127	2.42	2	5877	391	228	-7	62	69	POS	NEG	NEG	NEG	NEG	NEG
128	2.29	2	454	163	291	-12	236	261	POS	NEG	NEG	NEG	NEG	NEG
129	2.01	2	38	193	107	19	160	17066	NEG	NEG	NEG	NEG	NEG	POS
130	2.91	2	15	181	1421	15846	192	10235	NEG	NEG	POS	POS	NEG	POS
131	3.15	2	29	541	43	192	821	3841	NEG	NEG	NEG	NEG	POS	POS
132	3.32	2	365	226	575	210	254	103	POS	NEG	POS	NEG	NEG	NEG
133	3.5	2	10	112	139	14885	187	5054	NEG	NEG	NEG	POS	NEG	POS
134	3.81	2	7972	776	503	728	128	124	POS	POS	POS	POS	NEG	NEG
135	3.06	2	5375	9984	-20	-6	2059	11678	POS	POS	NEG	NEG	POS	POS
136	3.75	2	9505	1227	-27	-29	345	108	POS	POS	NEG	NEG	POS	NEG
138	3.69	2	52	113	162	11	2844	69	NEG	NEG	NEG	NEG	POS	NEG
139	3.45	2	32	27	20	14	49	54	NEG	NEG	NEG	NEG	NEG	NEG
140	3	2	56	160	408	43	74	16569	NEG	NEG	POS	NEG	NEG	POS
142	3.03	2	77	56	397	5982	1455	5727	NEG	NEG	POS	POS	POS	POS
143	3.91	2	2649	102	231	4662	31	33	POS	NEG	NEG	POS	NEG	NEG
144	3.03	2	6	29	24	-3	23	67	NEG	NEG	NEG	NEG	NEG	NEG
145	3.27	2	9869	698	14	210	338	20897	POS	POS	NEG	NEG	POS	POS
146	3.25	2	-2	135	238	15174	251	36	NEG	NEG	NEG	POS	NEG	NEG
147	3.17	2	0	30	22	139	29	19787	NEG	NEG	NEG	NEG	NEG	POS
148	3.78	2	7030	397	13	-6	26	-27	POS	NEG	NEG	NEG	NEG	NEG
149	3.58	2	5	64	4850	3	173	5	NEG	NEG	POS	NEG	NEG	NEG
150	3.09	2	8782	2244	263	-51	32	1443	POS	POS	NEG	NEG	NEG	POS
151	3.54	2	-9	11	67	-15	1029	27	NEG	NEG	NEG	NEG	POS	NEG
152	3.3	2	11	121	59	38	61	15	NEG	NEG	NEG	NEG	NEG	NEG
153	3.3	2	4	104	1168	13866	1240	15944	NEG	NEG	POS	POS	POS	POS
154	3.68	2	228	379	4599	268	618	14008	POS	NEG	POS	POS	POS	POS
155	3.89	2	1089	14312	-120	14274	5516	14551	POS	POS	NEG	POS	POS	POS
156	3.48	2	-14	871	116	-9	444	17157	NEG	POS	NEG	NEG	POS	POS
157	3.95	2	6731	305	1117	17591	2583	17205	POS	NEG	POS	POS	POS	POS
158	3.05	2	17	247	389	13	97	66	NEG	NEG	POS	NEG	NEG	NEG
159	3.55	2	-5	63	47	13	123	57	NEG	NEG	NEG	NEG	NEG	NEG
160	3.35	2	5	1042	515	150	99	11827	NEG	POS	POS	NEG	NEG	POS
161	3.8	2	5818	1093	39	-25	65	18375	POS	POS	NEG	NEG	NEG	POS
162	3.58	2	8449	114	868	22	22	19589	POS	NEG	POS	NEG	NEG	POS
163	3.34	2	-8	50	100	21	165	6504	NEG	NEG	NEG	NEG	NEG	POS
164	4	3	-20	-21	90	13365	-54	435	NEG	NEG	NEG	POS	NEG	POS
165	4.74	3	3727	43	1069	12557	523	868	POS	NEG	POS	POS	POS	POS
166	4.99	3	18	332	705	33	316	22919	NEG	NEG	POS	NEG	NEG	POS
167	4.87	3	552	10309	277	-110	-86	15903	POS	POS	NEG	NEG	NEG	POS
168	4.78	3	168	76	68	361	531	8087	POS	NEG	NEG	POS	POS	POS
169	4.57	3	-12	46	93	-11	19	18868	NEG	NEG	NEG	NEG	NEG	POS
170	4.76	3	539	195	77	5	351	15660	POS	NEG	NEG	NEG	POS	POS
171	4.15	3	-52	3100	86	12852	26	662	NEG	POS	NEG	POS	NEG	POS
172	4.36	3	7398	458	217	14	8	15042	POS	NEG	NEG	NEG	NEG	POS
173	4.2	3	0	71	158	4	95	18099	NEG	NEG	NEG	NEG	NEG	POS
174	4.35	3	-9	226	568	198	5221	22509	NEG	NEG	POS	NEG	POS	POS
175	4.47	3	8	44	41	13312	42	1489	NEG	NEG	NEG	POS	NEG	POS
176	4.1	3	6	69	104	9	42	18431	NEG	NEG	NEG	NEG	NEG	POS
177	4.52	3	-10	928	601	14798	489	13628	NEG	POS	POS	POS	POS	POS
178	4.84	3	-9	210	71	-6	51	19734	NEG	NEG	NEG	NEG	NEG	POS
179	4.38	3	-2	55	113	16	239	20916	NEG	NEG	NEG	NEG	NEG	POS
180	4.44	3	6067	278	321	13714	134	19652	POS	NEG	POS	POS	NEG	POS
181	4.52	3	-12	45	9	-16	90	13205	NEG	NEG	NEG	NEG	NEG	POS
182	4.08	3	-3	430	130	12877	372	18344	NEG	NEG	NEG	POS	POS	POS
183	4.64	3	10506	3729	254	-31	-5	19322	POS	POS	NEG	NEG	NEG	POS
184	4.91	3	-12	132	16	1	1206	18950	NEG	NEG	NEG	NEG	POS	POS
185	4.73	3	11951	4661	164	12805	310	14918	POS	POS	NEG	POS	NEG	POS
186	4.11	3	8298	467	63	9862	13	14960	POS	NEG	NEG	POS	NEG	POS
187	4.81	3	-35	342	298	100	6833	3660	NEG	NEG	NEG	NEG	POS	POS
188	4.91	3	12	660	421	6295	310	13280	NEG	POS	POS	POS	NEG	POS
190	5.47	3	-12	231	105	14	20	19377	NEG	NEG	NEG	NEG	NEG	POS
191	5.63	3	4	45	49	24	16	6623	NEG	NEG	NEG	NEG	NEG	POS
192	5.77	3	10866	329	26	-21	4	22833	POS	NEG	NEG	NEG	NEG	POS
193	5.29	3	6865	12791	189	-113	389	2101	POS	POS	NEG	NEG	POS	POS
194	5.88	3	31	172	51	13599	119	21414	NEG	NEG	NEG	POS	NEG	POS
195	5.56	3	3511	299	77	1	601	1282	POS	NEG	NEG	NEG	POS	POS
196	5.23	3	9367	11968	-319	-299	529	22044	POS	POS	NEG	NEG	POS	POS
197	5.66	3	2	127	87	14652	69	568	NEG	NEG	NEG	POS	NEG	POS
198	5.21	3	-14	491	109	10099	87	20622	NEG	NEG	NEG	POS	NEG	POS
199	5.39	3	15301	2330	388	140	213	20093	POS	POS	POS	NEG	NEG	POS
200	5.27	3	6601	963	18	-17	2	12629	POS	POS	NEG	NEG	NEG	POS
201	5.24	3	8	79	151	-1	37	86	NEG	NEG	NEG	NEG	NEG	NEG
202	5.44	3	6964	374	59	-11	13	20669	POS	NEG	NEG	NEG	NEG	POS
203	5.76	3	5443	584	-31	877	2315	17048	POS	NEG	NEG	POS	POS	POS
204	5.33	3	11	164	112	86	38	21822	NEG	NEG	NEG	NEG	NEG	POS
205	5.97	3	2	123	69	17	29	22873	NEG	NEG	NEG	NEG	NEG	POS
206	5.09	3	-33	198	324	38	2674	20474	NEG	NEG	POS	NEG	POS	POS
207	5.74	3	9	22	362	19003	776	21683	NEG	NEG	POS	POS	POS	POS
208	5.78	3	13821	3350	132	-82	-27	23599	POS	POS	NEG	NEG	NEG	POS
209	5.42	3	46	895	695	13457	157	12212	NEG	POS	POS	POS	NEG	POS
210	5.06	3	432	924	30	50	546	13188	POS	POS	NEG	NEG	POS	POS
211	5.93	3	-10	212	151	3	73	22499	NEG	NEG	NEG	NEG	NEG	POS
212	5.18	3	2724	260	88	106	78	23118	POS	NEG	NEG	NEG	NEG	POS
213	5.99	3	16048	1551	193	773	6392	24108	POS	POS	NEG	POS	POS	POS
214	5.26	3	4	241	281	8	39	67	NEG	NEG	NEG	NEG	NEG	NEG
215	5.78	3	5089	911	491	331	391	17557	POS	POS	POS	POS	POS	POS
216	5.79	3	-36	123	58	67	848	21599	NEG	NEG	NEG	NEG	POS	POS
217	5.67	3	3950	692	264	-29	328	-5	POS	POS	NEG	NEG	POS	NEG
218	5.14	3	1328	262	149	10	58	12235	POS	NEG	NEG	NEG	NEG	POS
219	5.41	3	15764	1142	139	13653	447	682	POS	POS	NEG	POS	POS	POS
220	5.57	3	3	324	178	2	119	23114	NEG	NEG	NEG	NEG	NEG	POS
221	5.64	3	-230	7739	2716	8849	-25	16865	NEG	POS	POS	POS	NEG	POS
222	5.39	3	7528	11872	-234	-242	-224	20122	POS	POS	NEG	NEG	NEG	POS
223	6.75	4	385	10246	19573	13195	1026	1903	POS	POS	POS	POS	POS	POS
224	6.39	4	183	20	32	15939	20	20315	POS	NEG	NEG	POS	NEG	POS
225	6.75	4	-13	46	259	207	509	17845	NEG	NEG	NEG	NEG	POS	POS
226	6	4	2	383	715	19272	1008	1346	NEG	NEG	POS	POS	POS	POS
227	6.39	4	5738	3526	1227	5948	4457	8633	POS	POS	POS	POS	POS	POS
228	6.82	4	9826	552	484	69	43	22729	POS	NEG	POS	NEG	NEG	POS
229	6.54	4	8593	804	9	-13	1491	21293	POS	POS	NEG	NEG	POS	POS
230	6.1	4	24	149	174	15561	4024	20139	NEG	NEG	NEG	POS	POS	POS
231	6.23	4	2652	148	121	513	6016	20547	POS	NEG	NEG	POS	POS	POS
232	6.86	4	14295	1864	1855	15153	9011	4675	POS	POS	POS	POS	POS	POS
233	6.45	4	-9	146	222	994	4470	1679	NEG	NEG	NEG	POS	POS	POS
234	6.46	4	-12	119	411	15970	220	14519	NEG	NEG	POS	POS	NEG	POS
235	6.05	4	8661	938	26	-24	88	22589	POS	POS	NEG	NEG	NEG	POS
236	6.72	4	26	215	10	0	92	18516	NEG	NEG	NEG	NEG	NEG	POS
237	6.57	4	-9	51	14	-4	110	18560	NEG	NEG	NEG	NEG	NEG	POS
238	6.58	4	24	184	274	186	37	19642	NEG	NEG	NEG	NEG	NEG	POS
239	6.39	4	30	318	78	13	95	18824	NEG	NEG	NEG	NEG	NEG	POS
240	6.53	4	10	69	76	23	50	16316	NEG	NEG	NEG	NEG	NEG	POS
241	6.01	4	1	350	331	7	61	18598	NEG	NEG	POS	NEG	NEG	POS
242	6.24	4	7522	12393	-214	-429	-4	16134	POS	POS	NEG	NEG	NEG	POS
243	6.6	4	12353	5124	67	-44	7167	14731	POS	POS	NEG	NEG	POS	POS
244	6.25	4	-8	72	34	13542	49	17225	NEG	NEG	NEG	POS	NEG	POS
245	6.53	4	-15	71	88	-15	51	1355	NEG	NEG	NEG	NEG	NEG	POS
246	6.94	4	-17	110	21	33	466	7851	NEG	NEG	NEG	NEG	POS	POS
247	6.15	4	-4	196	468	15869	491	13815	NEG	NEG	POS	POS	POS	POS
248	7.12	4	7241	12184	-189	12588	-196	10335	POS	POS	NEG	POS	NEG	POS
249	7.39	4	8	37	62	4	11	17491	NEG	NEG	NEG	NEG	NEG	POS
250	7.55	4	145	62	57	122	11	10997	POS	NEG	NEG	NEG	NEG	POS
252	7.12	4	636	324	122	13213	127	13019	POS	NEG	NEG	POS	NEG	POS
253	7.34	4	7470	2552	-8	16750	-24	20560	POS	POS	NEG	POS	NEG	POS
254	7.56	4	5895	14719	198	10421	5653	12823	POS	POS	NEG	POS	POS	POS
255	7.39	4	6758	1765	-19	140	0	18421	POS	POS	NEG	NEG	NEG	POS
256	7.71	4	19	112	508	12497	73	5973	NEG	NEG	POS	POS	NEG	POS
257	7.23	4	-24	85	243	267	236	23603	NEG	NEG	NEG	POS	NEG	POS
258	7.07	4	10329	1788	25	11423	27	17317	POS	POS	NEG	POS	NEG	POS
259	7.49	4	-26	427	257	11	495	20681	NEG	NEG	NEG	NEG	POS	POS
260	7.12	4	133	139	29	2	30	17673	POS	NEG	NEG	NEG	NEG	POS
261	7.45	4	8245	439	32	-21	26	16467	POS	NEG	NEG	NEG	NEG	POS
262	7.25	4	-12	113	54	15145	120	12417	NEG	NEG	NEG	POS	NEG	POS
263	7.84	4	13167	1585	633	-62	736	22670	POS	POS	POS	NEG	POS	POS
264	7.03	4	9926	808	85	-21	18	22538	POS	POS	NEG	NEG	NEG	POS
265	7.45	4	-23	88	11	-21	364	17855	NEG	NEG	NEG	NEG	POS	POS
266	7.73	4	3	163	137	296	143	16109	NEG	NEG	NEG	POS	NEG	POS
267	7.67	4	8	355	138	12405	119	16973	NEG	NEG	NEG	POS	NEG	POS
268	7.47	4	8519	1406	460	67	6510	21637	POS	POS	POS	NEG	POS	POS
269	7.78	4	12108	1324	108	1998	75	15650	POS	POS	NEG	POS	NEG	POS
270	7.84	4	6137	9314	86	-77	-42	17914	POS	POS	NEG	NEG	NEG	POS
271	7.62	4	6394	7441	-62	-150	-94	-91	POS	POS	NEG	NEG	NEG	NEG
272	7.59	4	4578	841	732	1189	67	2932	POS	POS	POS	POS	NEG	POS
273	7.75	4	7904	1610	149	17	1650	14505	POS	POS	NEG	NEG	POS	POS
274	7.78	4	10	197	62	38	30	20564	NEG	NEG	NEG	NEG	NEG	POS
275	7.47	4	3	8	3	2	8	5	NEG	NEG	NEG	NEG	NEG	NEG
276	7.29	4	3963	379	26	-5	52	18770	POS	NEG	NEG	NEG	NEG	POS
277	7.96	4	1347	12652	-60	-190	-165	15065	POS	POS	NEG	NEG	NEG	POS
278	7.78	4	90	233	157	13608	715	22427	NEG	NEG	NEG	POS	POS	POS
279	7.66	4	-1	421	198	19	434	13017	NEG	NEG	NEG	NEG	POS	POS
280	7.57	4	13	212	299	9	78	7423	NEG	NEG	NEG	NEG	NEG	POS
281	7.83	4	83	167	145	16	73	21683	NEG	NEG	NEG	NEG	NEG	POS
282	8.47	5	-15	55	10	54	825	18416	NEG	NEG	NEG	NEG	POS	POS
283	8.37	5	18	156	699	16102	3121	4158	NEG	NEG	POS	POS	POS	POS
284	8.26	5	5179	445	289	15533	936	8789	POS	NEG	NEG	POS	POS	POS
285	8.68	5	7714	1441	10	164	106	2702	POS	POS	NEG	NEG	NEG	POS
286	8.76	5	6444	638	235	573	828	18881	POS	POS	NEG	POS	POS	POS
287	8.7	5	13150	1272	959	16616	718	16551	POS	POS	POS	POS	POS	POS
288	8.89	5	6852	1216	4	56	2023	15137	POS	POS	NEG	NEG	POS	POS
289	8.95	5	4186	686	161	81	599	7970	POS	POS	NEG	NEG	POS	POS
290	8.46	5	261	335	605	25	697	18520	POS	NEG	POS	NEG	POS	POS
291	8.73	5	7994	11991	-157	-161	-31	20750	POS	POS	NEG	NEG	NEG	POS
292	8.34	5	5593	131	149	9073	972	7155	POS	NEG	NEG	POS	POS	POS
293	8.73	5	26	434	591	52	747	21302	NEG	NEG	POS	NEG	POS	POS
294	8.54	5	10875	657	1608	1042	2043	22219	POS	POS	POS	POS	POS	POS
295	8.43	5	7822	768	436	36	123	19482	POS	POS	POS	NEG	NEG	POS
296	8.79	5	9863	13155	-130	-171	-145	21629	POS	POS	NEG	NEG	NEG	POS
297	8.4	5	3	185	73	21	89	20635	NEG	NEG	NEG	NEG	NEG	POS
298	8.9	5	12	132	296	17869	173	873	NEG	NEG	NEG	POS	NEG	POS
299	8.96	5	-33	293	192	441	6280	21984	NEG	NEG	NEG	POS	POS	POS
300	8.92	5	9	98	256	13144	186	7115	NEG	NEG	NEG	POS	NEG	POS
301	8.94	5	5514	300	45	-6	55	14636	POS	NEG	NEG	NEG	NEG	POS
302	8.32	5	28	147	79	61	15	17600	NEG	NEG	NEG	NEG	NEG	POS
303	8.32	5	3152	140	187	14223	181	18446	POS	NEG	NEG	POS	NEG	POS
304	8.72	5	257	261	120	16	61	18886	POS	NEG	NEG	NEG	NEG	POS
305	8.39	5	-4	204	2988	1	8592	18779	NEG	NEG	POS	NEG	POS	POS
306	8.35	5	4	80	214	16	46	21725	NEG	NEG	NEG	NEG	NEG	POS
307	8.15	5	2405	199	9	7575	34	18818	POS	NEG	NEG	POS	NEG	POS
308	8.8	5	-5	152	103	14022	270	17430	NEG	NEG	NEG	POS	NEG	POS
309	8.44	5	221	490	321	9	110	7623	POS	NEG	POS	NEG	NEG	POS
310	8.18	5	9310	1098	8	-34	2246	211	POS	POS	NEG	NEG	POS	NEG
311	8.04	5	8573	3846	23	-60	40	12997	POS	POS	NEG	NEG	NEG	POS
312	8.8	5	10343	2024	181	12651	494	16161	POS	POS	NEG	POS	POS	POS
313	8.34	5	185	608	111	12776	995	16720	POS	POS	NEG	POS	POS	POS
314	8.77	5	11956	1494	386	13814	1032	17737	POS	POS	POS	POS	POS	POS
315	8.2	5	1851	558	303	11933	2529	18614	POS	NEG	NEG	POS	POS	POS
316	8.18	5	28	779	369	9303	724	18354	NEG	POS	POS	POS	POS	POS
317	9.27	5	1228	430	200	15569	393	9772	POS	NEG	NEG	POS	POS	POS
318	9.91	5	4365	12114	-210	-147	-140	16846	POS	POS	NEG	NEG	NEG	POS
319	9.79	5	13490	8683	-163	13734	-80	398	POS	POS	NEG	POS	NEG	NEG
320	9.9	5	7816	137	425	10291	5920	13398	POS	NEG	POS	POS	POS	POS
321	9.89	5	5204	5758	-45	-44	12	16192	POS	POS	NEG	NEG	NEG	POS
322	9.13	5	-1	132	32	13	323	19787	NEG	NEG	NEG	NEG	POS	POS
323	9.71	5	10066	11513	-175	-170	2252	1649	POS	POS	NEG	NEG	POS	POS
324	9.05	5	32	100	71	12	845	17978	NEG	NEG	NEG	NEG	POS	POS
325	9.39	5	-4	114	300	8346	2036	20188	NEG	NEG	NEG	POS	POS	POS
326	9.35	5	4	7	4	5	7	739	NEG	NEG	NEG	NEG	NEG	POS
327	9.5	5	777	86	158	22	4620	19194	POS	NEG	NEG	NEG	POS	POS
328	9.19	5	4607	567	49	-14	3258	15607	POS	NEG	NEG	NEG	POS	POS
329	9.76	5	0	82	134	54	58	17705	NEG	NEG	NEG	NEG	NEG	POS
330	9.86	5	5620	371	78	590	397	7296	POS	NEG	NEG	POS	POS	POS
331	9.43	5	63	364	79	0	39	18631	NEG	NEG	NEG	NEG	NEG	POS
332	9.56	5	-15	112	67	-5	1019	13203	NEG	NEG	NEG	NEG	POS	POS
333	9.8	5	1486	13573	2128	16594	2437	19209	POS	POS	POS	POS	POS	POS
334	9.91	5	2936	411	73	13700	32	17972	POS	NEG	NEG	POS	NEG	POS
335	9.1	5	9815	4149	-12	8	24	11207	POS	POS	NEG	NEG	NEG	POS
336	9.1	5	13145	3689	68	-21	9	19043	POS	POS	NEG	NEG	NEG	POS
337	9.29	5	14178	4219	177	15580	4585	15637	POS	POS	NEG	POS	POS	POS
338	9.62	5	5	146	26	2	52	5023	NEG	NEG	NEG	NEG	NEG	POS
339	9.8	5	2	83	19	70	100	13628	NEG	NEG	NEG	NEG	NEG	POS
340	9.1	5	5319	244	300	12239	101	11886	POS	NEG	NEG	POS	NEG	POS
341	9.39	5	6288	1349	57	9259	74	475	POS	POS	NEG	POS	NEG	POS
342	9.98	5	38	127	194	3	59	5614	NEG	NEG	NEG	NEG	NEG	POS
343	9.54	5	13285	10028	97	-153	507	18170	POS	POS	NEG	NEG	POS	POS
344	9.88	5	59	277	187	10067	164	14765	NEG	NEG	NEG	POS	NEG	POS
345	9.28	5	13	259	56	14678	129	18640	NEG	NEG	NEG	POS	NEG	POS
346	9.12	5	13	380	116	7961	51	18528	NEG	NEG	NEG	POS	NEG	POS
347	9.12	5	24	316	287	25	171	6487	NEG	NEG	NEG	NEG	NEG	POS
348	9.18	5	7813	309	120	17702	128	19943	POS	NEG	NEG	POS	NEG	POS
349	9.35	5	10425	765	485	75	372	19119	POS	POS	POS	NEG	POS	POS
350	9.61	5	129	764	926	15945	1388	17985	POS	POS	POS	POS	POS	POS
351	9.95	5	1257	126	85	-30	149	6918	POS	NEG	NEG	NEG	NEG	POS
352	12.36	6	7	5	5	4	10	3	NEG	NEG	NEG	NEG	NEG	NEG
353	14.87	6	-56	112	-10	13616	866	2243	NEG	NEG	NEG	POS	POS	POS
354	14.36	6	33	186	780	17951	4820	22265	NEG	NEG	POS	POS	POS	POS
355	12.84	6	13350	14448	-85	-255	-145	22043	POS	POS	NEG	NEG	NEG	POS
356	11.17	6	4680	168	33	17693	122	4126	POS	NEG	NEG	POS	NEG	POS
358	10.22	6	-18	431	1049	178	666	7774	NEG	NEG	POS	NEG	POS	POS
359	11.05	6	5689	6413	8	9549	978	12046	POS	POS	NEG	POS	POS	POS
360	14.14	6	4291	236	207	-30	1684	20216	POS	NEG	NEG	NEG	POS	POS
361	10.58	6	110	317	213	1125	161	19095	NEG	NEG	NEG	POS	NEG	POS
362	11.59	6	7299	2167	260	13982	2051	9572	POS	POS	NEG	POS	POS	POS
363	14.71	6	11204	9649	-147	-111	491	3130	POS	POS	NEG	NEG	POS	POS
364	10.31	6	6816	1369	67	909	113	18776	POS	POS	NEG	POS	NEG	POS
365	13.28	6	2	4089	-61	-63	-50	17171	NEG	POS	NEG	NEG	NEG	POS
366	14.84	6	3642	510	44	2608	2834	4503	POS	NEG	NEG	POS	POS	POS
367	10.06	6	16	400	299	16800	4084	20639	NEG	NEG	NEG	POS	POS	POS
369	13.76	6	3785	266	78	-29	-11	1240	POS	NEG	NEG	NEG	NEG	POS
370	12.24	6	-29	159	94	282	91	19045	NEG	NEG	NEG	POS	NEG	POS
371	11.16	6	48	369	325	16245	3576	17988	NEG	NEG	POS	POS	POS	POS
372	13.24	6	10601	434	382	6327	-5	16574	POS	NEG	POS	POS	NEG	POS
373	13.8	6	23	296	50	470	43	18279	NEG	NEG	NEG	POS	NEG	POS
374	13.21	6	7062	5435	1436	6390	4144	9322	POS	POS	POS	POS	POS	POS
375	13.12	6	5351	856	279	17649	147	18832	POS	POS	NEG	POS	NEG	POS
376	14.42	6	271	419	78	9367	107	18997	POS	NEG	NEG	POS	NEG	POS
377	13.45	6	6638	607	173	63	263	18203	POS	POS	NEG	NEG	NEG	POS
378	12.76	6	14	216	992	3679	775	1157	NEG	NEG	POS	POS	POS	POS
379	10.52	6	98	204	27	152	279	18936	NEG	NEG	NEG	NEG	NEG	POS
380	14.46	6	-16	166	13	5	528	23271	NEG	NEG	NEG	NEG	POS	POS
381	12.52	6	-30	487	82	12894	3045	12872	NEG	NEG	NEG	POS	POS	POS
382	14.36	6	4651	305	36	6386	8196	17498	POS	NEG	NEG	POS	POS	POS
383	11.71	6	17070	3783	220	46	89	20733	POS	POS	NEG	NEG	NEG	POS
386	14.28	6	227	134	33	100	61	21932	POS	NEG	NEG	NEG	NEG	POS
387	14.63	6	15029	12592	183	12989	4901	12980	POS	POS	NEG	POS	POS	POS
388	13.73	6	2675	17614	-487	-276	532	19132	POS	POS	NEG	NEG	POS	POS
389	11.83	6	415	12182	1648	15416	3871	19849	POS	POS	POS	POS	POS	POS
390	14.51	6	14199	12802	-352	16241	3387	9253	POS	POS	NEG	POS	POS	POS
391	13.26	6	11	157	269	16584	376	8974	NEG	NEG	NEG	POS	POS	POS
392	14.06	6	-123	5701	3	-121	-129	21377	NEG	POS	NEG	NEG	NEG	POS
394	14.2	6	-12	216	12	35	177	20386	NEG	NEG	NEG	NEG	NEG	POS
395	14.55	6	24	2546	228	-41	4354	17402	NEG	POS	NEG	NEG	POS	POS
396	14.25	6	15	631	81	12744	142	4241	NEG	POS	NEG	POS	NEG	POS
397	10	6	5303	448	85	11	174	23222	POS	NEG	NEG	NEG	NEG	POS
398	12.05	6	9835	1400	46	66	71	19931	POS	POS	NEG	NEG	NEG	POS
399	14.46	6	-18	33	35	15508	225	22280	NEG	NEG	NEG	POS	NEG	POS
400	14.8	6	-80	51	34	-57	9849	20353	NEG	NEG	NEG	NEG	POS	POS
401	10.85	6	3016	102	161	14784	5785	18169	POS	NEG	NEG	POS	POS	POS
402	10.45	6	5779	360	72	8629	591	18997	POS	NEG	NEG	POS	POS	POS
403	11.45	6	-71	138	90	-56	-76	11433	NEG	NEG	NEG	NEG	NEG	POS
404	11.82	6	407	10980	-214	-216	569	2582	POS	POS	NEG	NEG	POS	POS
405	11.28	6	41	445	73	-4	2721	3475	NEG	NEG	NEG	NEG	POS	POS
406	13.05	6	60	285	101	39	568	20778	NEG	NEG	NEG	NEG	POS	POS
407	12.99	6	14116	4335	651	15376	553	4684	POS	POS	POS	POS	POS	POS
408	13.85	6	137	284	208	53	31	20763	POS	NEG	NEG	NEG	NEG	POS
409	14.74	6	1462	52	11	40	46	22229	POS	NEG	NEG	NEG	NEG	POS
410	14.22	6	5621	386	1185	16003	416	20394	POS	NEG	POS	POS	POS	POS
411	11.36	6	16624	22961	-959	14880	1506	2995	POS	POS	NEG	POS	POS	POS
412	19.85	7	89	307	18	5084	3799	15152	NEG	NEG	NEG	POS	POS	POS
413	19.49	7	9528	322	102	18561	147	3236	POS	NEG	NEG	POS	NEG	POS
414	16.72	7	-12	-4	396	14204	-18	19660	NEG	NEG	POS	POS	NEG	POS
415	15.02	7	12047	2784	409	-63	40	18556	POS	POS	POS	NEG	NEG	POS
416	17.9	7	1774	122	105	10484	12	12707	POS	NEG	NEG	POS	NEG	POS
417	17.43	7	7189	604	116	13644	33	20798	POS	POS	NEG	POS	NEG	POS
418	18.31	7	14243	2219	123	15614	7343	13964	POS	POS	NEG	POS	POS	POS
419	18.35	7	5803	1071	408	155	2708	15860	POS	POS	POS	NEG	POS	POS
420	16.6	7	-99	266	555	-65	2574	6978	NEG	NEG	POS	NEG	POS	POS
421	19.56	7	6152	572	-68	-49	1854	14915	POS	NEG	NEG	NEG	POS	POS
422	16.62	7	77	5	-2	328	0	56	NEG	NEG	NEG	POS	NEG	NEG
423	18.18	7	-8	1047	173	11817	103	8963	NEG	POS	NEG	POS	NEG	POS
424	18.84	7	1434	7194	-103	13386	-131	18539	POS	POS	NEG	POS	NEG	POS
425	17.76	7	-22	202	177	2	98	16364	NEG	NEG	NEG	NEG	NEG	POS
426	15.5	7	262	5374	-1	14198	7	16923	POS	POS	NEG	POS	NEG	POS
427	15.57	7	218	322	3102	16600	2126	9375	POS	NEG	POS	POS	POS	POS
428	18.06	7	517	507	83	66	102	15323	POS	NEG	NEG	NEG	NEG	POS
429	15.39	7	12156	18189	-520	-552	1625	7052	POS	POS	NEG	NEG	POS	POS
430	17.66	7	10280	13220	-69	13726	506	18905	POS	POS	NEG	POS	POS	POS
431	16.89	7	8437	410	183	17681	162	1622	POS	NEG	NEG	POS	NEG	POS
432	17.68	7	13541	8859	58	14332	395	20341	POS	POS	NEG	POS	POS	POS
433	16.62	7	39	7	2	216	60	153	NEG	NEG	NEG	NEG	NEG	NEG
434	17.65	7	7653	6688	9452	14609	90	5356	POS	POS	POS	POS	NEG	POS
436	17.8	7	1549	-8	117	15270	301	20521	POS	NEG	NEG	POS	NEG	POS
437	17.01	7	12776	1533	22	6	730	2306	POS	POS	NEG	NEG	POS	POS
438	16.03	7	1097	223	28	10752	691	18866	POS	NEG	NEG	POS	POS	POS
439	16.79	7	9535	12160	302	-70	-267	17564	POS	POS	NEG	NEG	NEG	POS
440	19.6	7	11286	2103	13	298	4	18955	POS	POS	NEG	POS	NEG	POS
441	15.33	7	-20	110	11	-22	57	16101	NEG	NEG	NEG	NEG	NEG	POS
442	15.88	7	4773	364	23	-4	176	3231	POS	NEG	NEG	NEG	NEG	POS
443	15.39	7	8841	5261	104	10982	806	16718	POS	POS	NEG	POS	POS	POS
444	16.05	7	6562	1558	299	12693	179	20475	POS	POS	NEG	POS	NEG	POS
445	15.11	7	-90	-29	259	74	7260	17763	NEG	NEG	NEG	NEG	POS	POS
446	15.39	7	5993	15465	-150	11446	4855	17908	POS	POS	NEG	POS	POS	POS
447	15.34	7	12680	2342	106	14366	167	10397	POS	POS	NEG	POS	NEG	POS
448	15.32	7	3364	185	1586	15289	3520	17085	POS	NEG	POS	POS	POS	POS
449	15.32	7	152	297	233	549	543	19739	POS	NEG	NEG	POS	POS	POS
450	15.58	7	73	189	187	102	145	19688	NEG	NEG	NEG	NEG	NEG	POS
451	15.27	7	-39	167	154	11774	269	15269	NEG	NEG	NEG	POS	NEG	POS
452	15.62	7	7276	1135	274	12919	8170	3340	POS	POS	NEG	POS	POS	POS
453	15.76	7	13188	2036	180	13197	131	16217	POS	POS	NEG	POS	NEG	POS
454	16	7	2036	518	292	13333	757	11856	POS	NEG	NEG	POS	POS	POS
455	16.47	7	-47	129	93	111	321	18521	NEG	NEG	NEG	NEG	POS	POS
456	16.35	7	12318	897	131	350	12291	4080	POS	POS	NEG	POS	POS	POS
457	15.2	7	-42	91	716	15894	1728	19460	NEG	NEG	POS	POS	POS	POS
458	15.22	7	11407	432	729	103	8346	15564	POS	NEG	POS	NEG	POS	POS
459	15.9	7	-7	417	86	359	110	9359	NEG	NEG	NEG	POS	NEG	POS
460	16.71	7	-8	67	25	-13	152	18640	NEG	NEG	NEG	NEG	NEG	POS
461	16.69	7	16	588	194	13462	155	89	NEG	NEG	NEG	POS	NEG	NEG
462	16.29	7	-24	95	44	13975	149	20035	NEG	NEG	NEG	POS	NEG	POS
463	16.8	7	874	106	104	64	226	18683	POS	NEG	NEG	NEG	NEG	POS
464	16.09	7	7340	992	167	13074	456	15494	POS	POS	NEG	POS	POS	POS
465	16.18	7	-91	3691	608	15880	8451	18469	NEG	POS	POS	POS	POS	POS
466	16.43	7	-59	16	773	13890	5202	8184	NEG	NEG	POS	POS	POS	POS
467	16.18	7	-21	173	250	11797	228	11990	NEG	NEG	NEG	POS	NEG	POS
468	16.03	7	603	15443	170	13785	40	18508	POS	POS	NEG	POS	NEG	POS
469	16.7	7	11603	682	580	14023	186	17461	POS	POS	POS	POS	NEG	POS
470	16.44	7	-34	38	1116	13142	8151	18297	NEG	NEG	POS	POS	POS	POS
471	16.74	7	7663	501	206	15032	402	6100	POS	NEG	NEG	POS	POS	POS
472	26.31	8	5242	675	53	10909	1633	16714	POS	POS	NEG	POS	POS	POS
473	23.35	8	2319	7915	90	5930	729	15398	POS	POS	NEG	POS	POS	POS
474	25.74	8	359	3051	2210	11621	5240	11515	POS	POS	POS	POS	POS	POS
475	23.79	8	1354	239	321	1189	4672	18937	POS	NEG	POS	POS	POS	POS
476	25.95	8	-406	-497	-495	4434	3809	6215	NEG	NEG	NEG	POS	POS	POS
477	27.39	8	6774	1083	122	11163	706	3358	POS	POS	NEG	POS	POS	POS
478	27.57	8	5274	241	184	-24	2395	14786	POS	NEG	NEG	NEG	POS	POS
479	26.71	8	7235	118	26	-3	2557	18978	POS	NEG	NEG	NEG	POS	POS
480	21.5	8	32	722	218	103	5330	7896	NEG	POS	NEG	NEG	POS	POS
481	26.91	8	3938	320	8	243	36	15359	POS	NEG	NEG	NEG	NEG	POS
482	22.73	8	94	125	44	10057	335	9951	NEG	NEG	NEG	POS	POS	POS
483	20.7	8	4038	205	245	13048	248	17952	POS	NEG	NEG	POS	NEG	POS
484	20.12	8	2270	1006	190	11683	333	17972	POS	POS	NEG	POS	POS	POS
485	21.15	8	3956	6548	221	11730	1947	4156	POS	POS	NEG	POS	POS	POS
486	23.26	8	92	331	65	220	5080	15101	NEG	NEG	NEG	NEG	POS	POS
487	28.62	8	1963	91	29	27	315	11650	POS	NEG	NEG	NEG	NEG	POS
488	27.08	8	10874	2097	95	11424	298	10248	POS	POS	NEG	POS	NEG	POS
489	24.75	8	10305	9171	-66	-138	5698	10271	POS	POS	NEG	NEG	POS	POS
490	28.44	8	5	180	302	13714	386	16461	NEG	NEG	NEG	POS	POS	POS
491	29.87	8	8195	12588	245	12468	2548	5347	POS	POS	NEG	POS	POS	POS
492	28.57	8	9	279	280	3553	124	452	NEG	NEG	NEG	POS	NEG	POS
493	24.11	8	25	55	185	10713	1211	16914	NEG	NEG	NEG	POS	POS	POS
494	26.45	8	176	455	411	8223	3382	13441	POS	NEG	POS	POS	POS	POS
495	22.23	8	62	366	375	42	603	2787	NEG	NEG	POS	NEG	POS	POS
496	29.92	8	1601	4490	309	8059	71	13278	POS	POS	NEG	POS	NEG	POS
497	23.7	8	725	136	21	11063	78	14017	POS	NEG	NEG	POS	NEG	POS
498	29.54	8	101	1276	1427	2689	684	15248	NEG	POS	POS	POS	POS	POS
499	21.3	8	93	289	-1	13	2758	9597	NEG	NEG	NEG	NEG	POS	POS
500	26.32	8	654	116	3	3918	1346	16975	POS	NEG	NEG	POS	POS	POS
501	28.67	8	13372	930	17	12869	2187	985	POS	POS	NEG	POS	POS	POS
502	27.25	8	16689	13761	45	13080	-85	15693	POS	POS	NEG	POS	NEG	POS
504	28.52	8	223	7	2	1437	9	21	POS	NEG	NEG	POS	NEG	NEG
505	29.49	8	54	377	195	11742	133	16323	NEG	NEG	NEG	POS	NEG	POS
506	22.6	8	124	562	269	15901	545	18262	NEG	NEG	NEG	POS	POS	POS
507	27.44	8	4345	547	69	11793	318	17754	POS	NEG	NEG	POS	NEG	POS
508	26.39	8	-77	12423	260	14290	2050	4813	NEG	POS	NEG	POS	POS	POS
509	25.23	8	4454	8006	-29	489	409	3348	POS	POS	NEG	POS	POS	POS
510	28	8	9873	2521	509	5671	1730	20798	POS	POS	POS	POS	POS	POS
511	26.88	8	3480	233	15	7592	4128	18669	POS	NEG	NEG	POS	POS	POS
512	28.74	8	10524	1691	0	-67	4970	12897	POS	POS	NEG	NEG	POS	POS
513	21.58	8	31	727	184	-33	4776	7367	NEG	POS	NEG	NEG	POS	POS
514	29.02	8	92	1115	49	-180	4512	11281	NEG	POS	NEG	NEG	POS	POS
515	24.24	8	2140	209	115	42	5041	18404	POS	NEG	NEG	NEG	POS	POS
516	26.65	8	3151	604	470	70	11431	18863	POS	POS	POS	NEG	POS	POS
517	21.46	8	-3	462	72	13358	89	1049	NEG	NEG	NEG	POS	NEG	POS
518	23.62	8	3701	1386	567	12056	185	14929	POS	POS	POS	POS	NEG	POS
519	24.07	8	-17	22	305	-6	7680	16159	NEG	NEG	NEG	NEG	POS	POS
520	24.72	8	384	281	72	12760	116	421	POS	NEG	NEG	POS	NEG	NEG
521	20.11	8	9229	7843	-49	2127	1300	17775	POS	POS	NEG	POS	POS	POS
522	29.88	8	9440	3523	3	10622	644	19144	POS	POS	NEG	POS	POS	POS
523	22.88	8	-4	211	217	13540	137	16575	NEG	NEG	NEG	POS	NEG	POS
524	22.77	8	12484	2160	117	-102	625	20440	POS	POS	NEG	NEG	POS	POS
525	29.08	8	26	1412	14	3338	509	14073	NEG	POS	NEG	POS	POS	POS
526	26.41	8	-8	34	27	14132	61	13411	NEG	NEG	NEG	POS	NEG	POS
527	26.15	8	5414	1344	1266	34	94	20897	POS	POS	POS	NEG	NEG	POS
528	29.28	8	4435	1825	1642	15755	1905	20796	POS	POS	POS	POS	POS	POS
529	25	8	11094	2424	1745	15645	174	19548	POS	POS	POS	POS	NEG	POS
530	28.37	8	2877	397	10	-37	7145	21053	POS	NEG	NEG	NEG	POS	POS
531	27.16	8	7068	2523	291	375	128	18205	POS	POS	NEG	POS	NEG	POS
532	30.93	9	16	233	153	2174	248	15794	NEG	NEG	NEG	POS	NEG	POS
533	33.41	9	-20	378	293	9128	3169	14970	NEG	NEG	NEG	POS	POS	POS
534	39.35	9	18	532	93	11128	6421	4264	NEG	NEG	NEG	POS	POS	POS
535	34.59	9	115	415	96	12	2847	18119	NEG	NEG	NEG	NEG	POS	POS
536	31.74	9	610	506	94	345	48	15385	POS	NEG	NEG	POS	NEG	POS
537	33.43	9	376	748	95	13372	940	16976	POS	POS	NEG	POS	POS	POS
538	37.16	9	10	261	36	16	5060	19909	NEG	NEG	NEG	NEG	POS	POS
539	33.4	9	837	12155	-44	14444	511	2986	POS	POS	NEG	POS	POS	POS
540	39.27	9	13139	14059	-162	-25	10	10884	POS	POS	NEG	NEG	NEG	POS
541	34.03	9	6817	1587	49	718	559	15153	POS	POS	NEG	POS	POS	POS
542	39.6	9	29	214	352	11195	2535	14355	NEG	NEG	POS	POS	POS	POS
543	33.54	9	1935	1041	220	12025	918	12418	POS	POS	NEG	POS	POS	POS
544	34.28	9	8960	4179	299	11426	4003	9934	POS	POS	NEG	POS	POS	POS
545	32.03	9	8921	716	49	340	152	14413	POS	POS	NEG	POS	NEG	POS
546	38.31	9	956	16611	253	1976	5209	15905	POS	POS	NEG	POS	POS	POS
547	34.1	9	3968	578	11	8690	2338	14268	POS	NEG	NEG	POS	POS	POS
548	39.28	9	1694	564	237	15549	368	10978	POS	NEG	NEG	POS	POS	POS
549	32.15	9	1605	19105	-26	-287	-27	-113	POS	POS	NEG	NEG	NEG	NEG
550	39.1	9	1047	15196	-73	16815	2644	1775	POS	POS	NEG	POS	POS	POS
551	38.5	9	7297	1286	27	7	72	7435	POS	POS	NEG	NEG	NEG	POS
552	31.25	9	71	340	254	543	5329	15271	NEG	NEG	NEG	POS	POS	POS
553	35.78	9	12485	2990	-28	8638	4988	6983	POS	POS	NEG	POS	POS	POS
554	38.46	9	10930	1097	23	7035	238	9081	POS	POS	NEG	POS	NEG	POS
555	32.79	9	87	2835	146	10354	985	12601	NEG	POS	NEG	POS	POS	POS
556	32.73	9	52	139	107	12728	4208	12480	NEG	NEG	NEG	POS	POS	POS
557	31.69	9	8580	1138	22	-12	77	17027	POS	POS	NEG	NEG	NEG	POS
558	33.74	9	396	429	52	8632	248	1070	POS	NEG	NEG	POS	NEG	POS
559	35.55	9	141	334	126	11134	179	18705	POS	NEG	NEG	POS	NEG	POS
560	31.66	9	73	1175	33	286	388	16747	NEG	POS	NEG	POS	POS	POS
561	30.02	9	1316	1336	2643	250	6269	3161	POS	POS	POS	POS	POS	POS
562	34.39	9	12	500	2	7083	40	120	NEG	NEG	NEG	POS	NEG	NEG
563	34.59	9	209	425	45	7818	151	13140	POS	NEG	NEG	POS	NEG	POS
564	38.93	9	96	622	1579	11488	4058	9892	NEG	POS	POS	POS	POS	POS
565	31.01	9	37	491	148	8544	367	4790	NEG	NEG	NEG	POS	POS	POS
566	32.37	9	4788	223	26	-3	796	187	POS	NEG	NEG	NEG	POS	NEG
567	31.65	9	7238	19597	-127	12272	-288	1909	POS	POS	NEG	POS	NEG	POS
568	38.43	9	10936	5769	-1	215	-11	10131	POS	POS	NEG	NEG	NEG	POS
569	35.19	9	2430	307	601	13394	864	18653	POS	NEG	POS	POS	POS	POS
570	33.12	9	893	11996	134	2603	5931	17352	POS	POS	NEG	POS	POS	POS
571	34.09	9	8919	783	418	15233	527	6120	POS	POS	POS	POS	POS	POS
572	37.19	9	4811	561	17	12256	24	2379	POS	NEG	NEG	POS	NEG	POS
573	36.5	9	13000	15307	-26	11876	4159	12937	POS	POS	NEG	POS	POS	POS
574	38.15	9	12485	2497	2504	599	8354	20958	POS	POS	POS	POS	POS	POS
576	39.77	9	9335	2397	826	83	2915	4885	POS	POS	POS	NEG	POS	POS
577	36.02	9	8450	4845	-1	10266	202	13068	POS	POS	NEG	POS	NEG	POS
578	38.62	9	11255	2225	45	123	58	16817	POS	POS	NEG	NEG	NEG	POS
579	32.07	9	17	108	18	-5	32	12617	NEG	NEG	NEG	NEG	NEG	POS
580	30.43	9	307	640	15	201	4335	10367	POS	POS	NEG	NEG	POS	POS
581	36.95	9	29	443	101	53	10053	16059	NEG	NEG	NEG	NEG	POS	POS
582	36.28	9	885	971	734	9505	408	11013	POS	POS	POS	POS	POS	POS
583	37.85	9	9	813	35	7125	51	1240	NEG	POS	NEG	POS	NEG	POS
584	36.01	9	2879	217	8	-6	5	2184	POS	NEG	NEG	NEG	NEG	POS
585	35.8	9	15135	4289	1448	13614	408	13675	POS	POS	POS	POS	POS	POS
586	37.61	9	-8	294	568	1744	3364	4648	NEG	NEG	POS	POS	POS	POS
587	36.01	9	3	319	161	10013	6005	12409	NEG	NEG	NEG	POS	POS	POS
588	39.2	9	3508	3260	18	8521	426	10317	POS	POS	NEG	POS	POS	POS
589	33.9	9	69	350	308	6549	140	12527	NEG	NEG	NEG	POS	NEG	POS
590	35.89	9	-9	472	104	-13	87	16787	NEG	NEG	NEG	NEG	NEG	POS
591	33.79	9	-12	306	236	10919	3061	14277	NEG	NEG	NEG	POS	POS	POS
592	31.09	9	-33	392	46	12318	4209	9238	NEG	NEG	NEG	POS	POS	POS
593	31.87	9	19	117	43	-14	8277	23272	NEG	NEG	NEG	NEG	POS	POS
594	32.77	9	2203	10767	-205	-140	-220	13857	POS	POS	NEG	NEG	NEG	POS
595	33.44	9	461	1295	818	1387	146	446	POS	POS	POS	POS	NEG	POS
596	36.33	9	8954	2214	31	3809	-6	5484	POS	POS	NEG	POS	NEG	POS
597	43.87	10	6638	11815	-246	6180	1016	88	POS	POS	NEG	POS	POS	NEG
598	49.96	10	-72	13237	-206	-236	-188	15216	NEG	POS	NEG	NEG	NEG	POS
599	44.7	10	825	9577	109	-194	6031	1595	POS	POS	NEG	NEG	POS	POS
600	46.1	10	396	1012	85	90	309	370	POS	POS	NEG	NEG	NEG	NEG
601	48.2	10	7758	6651	344	6212	4369	14994	POS	POS	POS	POS	POS	POS
602	48.93	10	107	5514	122	-38	29	5805	NEG	POS	NEG	NEG	NEG	POS
603	47.94	10	-5	82	48	10723	2904	7562	NEG	NEG	NEG	POS	POS	POS
604	41.11	10	3478	9599	292	4095	3375	7888	POS	POS	NEG	POS	POS	POS
605	42.05	10	84	135	130	33	67	17241	NEG	NEG	NEG	NEG	NEG	POS
607	40.62	10	5086	979	339	12333	2173	580	POS	POS	POS	POS	POS	POS
608	49.39	10	-44	4725	126	2150	5418	7591	NEG	POS	NEG	POS	POS	POS
609	43.98	10	25	362	111	5	230	7962	NEG	NEG	NEG	NEG	NEG	POS
610	49.66	10	162	2456	473	9820	832	11958	POS	POS	POS	POS	POS	POS
611	40.95	10	15725	18840	-184	10864	-209	16297	POS	POS	NEG	POS	NEG	POS
612	41.62	10	48	170	86	11313	159	19191	NEG	NEG	NEG	POS	NEG	POS
613	49.93	10	-24	1605	380	4577	1541	9475	NEG	POS	POS	POS	POS	POS
614	41.98	10	1411	377	13895	2979	2295	15936	POS	NEG	POS	POS	POS	POS
615	40.51	10	34	675	643	14697	5824	652	NEG	POS	POS	POS	POS	POS
616	45.29	10	4439	3249	2760	14665	912	20625	POS	POS	POS	POS	POS	POS
617	40.47	10	920	12347	-28	-28	99	3704	POS	POS	NEG	NEG	NEG	POS
618	41.55	10	4504	12248	-59	1298	3682	9376	POS	POS	NEG	POS	POS	POS
619	40.81	10	1307	349	3376	414	203	14919	POS	NEG	POS	POS	NEG	POS
620	48.39	10	776	127	137	10079	3858	3904	POS	NEG	NEG	POS	POS	POS
621	49.8	10	1690	8533	4178	8340	1912	6514	POS	POS	POS	POS	POS	POS
622	40.98	10	25	-7	18	11171	3460	414	NEG	NEG	NEG	POS	POS	NEG
623	45.7	10	-24	101	134	10782	2105	10563	NEG	NEG	NEG	POS	POS	POS
625	43.59	10	-106	61	163	28	4574	12862	NEG	NEG	NEG	NEG	POS	POS
626	43.27	10	12772	1873	811	-121	7676	17773	POS	POS	POS	NEG	POS	POS
627	45.78	10	155	274	499	9266	378	2184	POS	NEG	POS	POS	POS	POS
628	45.34	10	7453	1361	144	-123	5379	2947	POS	POS	NEG	NEG	POS	POS
629	40.45	10	14594	2616	250	12086	254	18678	POS	POS	NEG	POS	NEG	POS
630	49.44	10	1926	141	-9	3727	3916	4660	POS	NEG	NEG	POS	POS	POS
631	40.82	10	20	2765	-66	2546	5330	750	NEG	POS	NEG	POS	POS	POS
632	41.54	10	10842	2208	476	-77	3915	14747	POS	POS	POS	NEG	POS	POS
633	47.55	10	47	266	421	7970	1536	7455	NEG	NEG	POS	POS	POS	POS
634	41.02	10	10218	12777	276	9425	294	13756	POS	POS	NEG	POS	NEG	POS
635	43.12	10	66	1888	202	8429	1411	1401	NEG	POS	NEG	POS	POS	POS
636	45.44	10	105	212	283	11789	279	14469	NEG	NEG	NEG	POS	NEG	POS
637	44.13	10	10721	10870	480	6366	4974	12654	POS	POS	POS	POS	POS	POS
639	42.42	10	2987	15366	194	7870	1200	11815	POS	POS	NEG	POS	POS	POS
640	42.84	10	7667	1041	113	49	897	10983	POS	POS	NEG	NEG	POS	POS
641	43.8	10	21	523	103	10342	152	16582	NEG	NEG	NEG	POS	NEG	POS
642	40.28	10	6245	7203	149	5466	160	14495	POS	POS	NEG	POS	NEG	POS
643	47.12	10	7093	12644	38	8550	531	2390	POS	POS	NEG	POS	POS	POS
644	40.4	10	-5	60	72	9097	168	9135	NEG	NEG	NEG	POS	NEG	POS
645	40.14	10	1044	30	24	913	1510	1136	POS	NEG	NEG	POS	POS	POS
646	43.31	10	13431	18065	-147	-125	25	14719	POS	POS	NEG	NEG	NEG	POS
648	48.65	10	1701	-77	123	11653	5060	18501	POS	NEG	NEG	POS	POS	POS
649	48.17	10	81	98	8971	12940	838	18274	NEG	NEG	POS	POS	POS	POS
650	40.81	10	7219	1855	-111	600	5913	8901	POS	POS	NEG	POS	POS	POS
651	48.27	10	7049	4554	16	6002	493	1818	POS	POS	NEG	POS	POS	POS
652	44.99	10	517	6462	67	4396	2347	12728	POS	POS	NEG	POS	POS	POS
654	40.68	10	190	359	106	10382	926	18518	POS	NEG	NEG	POS	POS	POS
655	42.73	10	11	227	88	12270	2537	15625	NEG	NEG	NEG	POS	POS	POS
657	58.85	11	12326	6454	798	11373	6492	9837	POS	POS	POS	POS	POS	POS
658	58.12	11	-139	-47	-45	-137	4926	14452	NEG	NEG	NEG	NEG	POS	POS
659	55.86	11	33	375	176	14114	1185	15471	NEG	NEG	NEG	POS	POS	POS
660	51.33	11	217	9067	38	10693	1	11976	POS	POS	NEG	POS	NEG	POS
661	51.13	11	2651	89	93	-171	5210	13181	POS	NEG	NEG	NEG	POS	POS
662	58.71	11	11357	1573	55	-7	4521	13777	POS	POS	NEG	NEG	POS	POS
663	59.81	11	7058	1031	-5	261	3502	4541	POS	POS	NEG	POS	POS	POS
664	59.93	11	5138	6875	6810	6152	707	12493	POS	POS	POS	POS	POS	POS
665	50.13	11	0	23	25	11952	18	9617	NEG	NEG	NEG	POS	NEG	POS
666	50.42	11	12527	14429	-143	10761	-136	1532	POS	POS	NEG	POS	NEG	POS
667	53.92	11	8716	8154	103	5573	322	11653	POS	POS	NEG	POS	POS	POS
668	53.83	11	-64	-30	71	4154	4535	12502	NEG	NEG	NEG	POS	POS	POS
669	55.79	11	11363	11386	1481	14991	1052	5744	POS	POS	POS	POS	POS	POS
671	56	11	1703	5864	-42	4080	525	14340	POS	POS	NEG	POS	POS	POS
672	52.95	11	8403	608	345	9257	2935	4919	POS	POS	POS	POS	POS	POS
673	50.77	11	9649	998	1317	11545	1083	6929	POS	POS	POS	POS	POS	POS
674	52.63	11	9146	287	45	8964	7216	17527	POS	NEG	NEG	POS	POS	POS
675	56.81	11	12982	12953	-31	11112	1967	8302	POS	POS	NEG	POS	POS	POS
676	56.55	11	7918	6384	2778	3164	4422	14765	POS	POS	POS	POS	POS	POS
677	54.99	11	15030	9036	-98	5847	5277	9444	POS	POS	NEG	POS	POS	POS
678	55.41	11	10538	878	-27	310	398	15590	POS	POS	NEG	POS	POS	POS
679	51.54	11	860	634	380	12800	1716	9435	POS	POS	POS	POS	POS	POS
680	58.55	11	8845	3588	433	4981	246	14979	POS	POS	POS	POS	NEG	POS
681	54.32	11	6466	268	465	15	564	16100	POS	NEG	POS	NEG	POS	POS
682	51.95	11	10845	13933	-97	12148	-79	14881	POS	POS	NEG	POS	NEG	POS
683	57.55	11	-33	549	135	10131	1679	3718	NEG	NEG	NEG	POS	POS	POS
684	50.75	11	7436	893	331	2885	626	1726	POS	POS	POS	POS	POS	POS
685	52.47	11	11013	5439	4270	4502	7839	10478	POS	POS	POS	POS	POS	POS
686	53.21	11	331	261	134	7294	464	6127	POS	NEG	NEG	POS	POS	POS
687	55.96	11	50	124	183	8887	193	6239	NEG	NEG	NEG	POS	NEG	POS
689	54.19	11	44	2177	1570	7999	58	7362	NEG	POS	POS	POS	NEG	POS
690	58.65	11	2000	114	26	6387	622	13096	POS	NEG	NEG	POS	POS	POS
691	50.55	11	120	209	84	8408	131	12902	NEG	NEG	NEG	POS	NEG	POS
692	58.75	11	5285	474	1929	8309	1622	7382	POS	NEG	POS	POS	POS	POS
693	50.86	11	34	152	481	5520	6782	12322	NEG	NEG	POS	POS	POS	POS
694	50.03	11	6829	269	42	11552	316	9062	POS	NEG	NEG	POS	NEG	POS
695	51.68	11	146	887	136	6052	220	20179	POS	POS	NEG	POS	NEG	POS
696	56.22	11	914	10095	-75	4239	-5	848	POS	POS	NEG	POS	NEG	POS
697	58.9	11	6604	216	104	307	17	1501	POS	NEG	NEG	POS	NEG	POS
698	57.75	11	8352	16319	17392	727	8879	1927	POS	POS	POS	POS	POS	POS
699	53.76	11	509	9323	-9	6334	1	6278	POS	POS	NEG	POS	NEG	POS
700	56.76	11	12171	14974	-130	8082	1331	8938	POS	POS	NEG	POS	POS	POS
701	56.45	11	3	376	44	4019	2197	18861	NEG	NEG	NEG	POS	POS	POS
702	52.29	11	10212	818	108	10457	66	1722	POS	POS	NEG	POS	NEG	POS
703	50.14	11	67	6399	213	10615	5651	15361	NEG	POS	NEG	POS	POS	POS
704	59.86	11	6520	1388	153	8044	4946	5573	POS	POS	NEG	POS	POS	POS
705	51.13	11	199	253	2215	12137	2979	11120	POS	NEG	POS	POS	POS	POS
706	59.85	11	5050	6676	58	3175	71	1038	POS	POS	NEG	POS	NEG	POS
707	56.04	11	13491	2804	-83	10473	1070	1312	POS	POS	NEG	POS	POS	POS
708	54.75	11	10670	1553	30	603	5509	15920	POS	POS	NEG	POS	POS	POS
709	53.15	11	6648	14687	-434	-394	-90	13110	POS	POS	NEG	NEG	NEG	POS
710	53.41	11	9774	2892	116	1771	225	9640	POS	POS	NEG	POS	NEG	POS
711	50.47	11	4087	569	17112	10772	4528	7856	POS	NEG	POS	POS	POS	POS
712	55.46	11	146	497	27	8422	884	9737	POS	NEG	NEG	POS	POS	POS
713	55.09	11	9	461	57	13245	118	3005	NEG	NEG	NEG	POS	NEG	POS
714	58.58	11	7795	605	149	3277	33	17304	POS	POS	NEG	POS	NEG	POS
715	55.21	11	6596	586	43	8469	64	8452	POS	NEG	NEG	POS	NEG	POS
716	51.32	11	8352	12782	1316	10022	8567	2310	POS	POS	POS	POS	POS	POS
717	62.7	12	13325	824	9	353	4417	6762	POS	POS	NEG	POS	POS	POS
718	68.68	12	-9	205	138	513	2654	10613	NEG	NEG	NEG	POS	POS	POS
719	60.77	12	61	1252	1525	11673	496	6701	NEG	POS	POS	POS	POS	POS
720	64.61	12	5608	392	122	2321	1042	2590	POS	NEG	NEG	POS	POS	POS
721	68.79	12	760	4906	40	-54	323	1974	POS	POS	NEG	NEG	POS	POS
722	68.81	12	14224	16177	-503	447	-380	16113	POS	POS	NEG	POS	NEG	POS
723	64.27	12	8032	8327	-193	1322	2440	8076	POS	POS	NEG	POS	POS	POS
724	67.17	12	111	421	543	9078	3350	2492	NEG	NEG	POS	POS	POS	POS
725	66.85	12	11365	413	285	11370	6678	19058	POS	NEG	NEG	POS	POS	POS
726	61.78	12	207	382	244	6970	827	11715	POS	NEG	NEG	POS	POS	POS
727	66	12	4643	644	297	8658	1493	15926	POS	POS	NEG	POS	POS	POS
728	60.89	12	6934	522	187	1040	7245	2210	POS	NEG	NEG	POS	POS	POS
729	63.53	12	7717	14743	-273	8829	7946	223	POS	POS	NEG	POS	POS	NEG
730	63.49	12	11273	999	39	5606	1410	11599	POS	POS	NEG	POS	POS	POS
731	68.55	12	4384	10190	326	1701	-199	17061	POS	POS	POS	POS	NEG	POS
732	68.27	12	7813	1168	46	11	2315	16059	POS	POS	NEG	NEG	POS	POS
733	60.21	12	55	46	61	7276	1977	13998	NEG	NEG	NEG	POS	POS	POS
735	62.33	12	7028	568	96	2019	4568	5093	POS	NEG	NEG	POS	POS	POS
736	61.89	12	3729	6357	214	5456	6221	13776	POS	POS	NEG	POS	POS	POS
738	67.61	12	8172	6848	-124	2438	-52	14835	POS	POS	NEG	POS	NEG	POS
739	69.34	12	9245	1067	1889	11744	7851	17640	POS	POS	POS	POS	POS	POS
740	63.84	12	10014	3630	3396	9636	7740	8949	POS	POS	POS	POS	POS	POS
741	67.87	12	9172	4810	1597	14116	1651	12097	POS	POS	POS	POS	POS	POS
742	62.39	12	13055	3784	-32	7434	4545	2068	POS	POS	NEG	POS	POS	POS
743	69.68	12	9293	12168	157	8428	5183	15608	POS	POS	NEG	POS	POS	POS
745	65.11	12	283	16431	-97	5870	226	19181	POS	POS	NEG	POS	NEG	POS
746	68.18	12	554	4421	286	7893	3377	4722	POS	POS	NEG	POS	POS	POS
747	62.66	12	12515	2626	261	10896	9305	10488	POS	POS	NEG	POS	POS	POS
748	66.49	12	13599	1963	97	8190	4032	2856	POS	POS	NEG	POS	POS	POS
750	69.68	12	8548	4956	56	-110	-52	9923	POS	POS	NEG	NEG	NEG	POS
751	69.88	12	11785	12723	608	10138	138	6188	POS	POS	POS	POS	NEG	POS
752	66.06	12	11376	3522	98	354	2168	771	POS	POS	NEG	POS	POS	POS
753	66.5	12	408	957	555	8949	5547	8725	POS	POS	POS	POS	POS	POS
754	69.04	12	10938	10032	-288	8094	2150	4997	POS	POS	NEG	POS	POS	POS
755	60.21	12	5052	10690	-149	6477	-100	16299	POS	POS	NEG	POS	NEG	POS
756	64.88	12	16783	10281	-24	4486	1267	2979	POS	POS	NEG	POS	POS	POS
757	67.4	12	16149	2464	353	11935	5789	19142	POS	POS	POS	POS	POS	POS
759	67.87	12	11470	4698	197	6948	296	15008	POS	POS	NEG	POS	NEG	POS
760	61.64	12	5733	550	737	416	6193	1304	POS	NEG	POS	POS	POS	POS
761	63.13	12	7871	8610	5710	3649	3748	4276	POS	POS	POS	POS	POS	POS
762	65.8	12	1102	9055	755	64	139	3386	POS	POS	POS	NEG	NEG	POS
763	61.37	12	9640	1812	268	7739	678	13936	POS	POS	NEG	POS	POS	POS
764	68.73	12	14801	11479	-71	2715	6935	414	POS	POS	NEG	POS	POS	NEG
765	64.66	12	6751	978	228	10061	345	9280	POS	POS	NEG	POS	POS	POS
766	66.74	12	8107	12532	1503	9269	8001	19021	POS	POS	POS	POS	POS	POS
767	65.97	12	10543	1285	50	8216	33	7499	POS	POS	NEG	POS	NEG	POS
768	60.22	12	10856	11047	-289	11552	4847	-51	POS	POS	NEG	POS	POS	NEG
769	62.56	12	18703	22578	-112	932	4855	4702	POS	POS	NEG	POS	POS	POS
770	69.84	12	1255	14471	-100	-149	-309	6583	POS	POS	NEG	NEG	NEG	POS
771	67.31	12	6653	2251	-80	66	5927	10351	POS	POS	NEG	NEG	POS	POS
773	64.77	12	14244	10522	308	9197	6395	10208	POS	POS	NEG	POS	POS	POS
774	60.18	12	7026	13891	-211	8547	5218	15346	POS	POS	NEG	POS	POS	POS
775	67.49	12	1556	10473	681	7285	3643	1067	POS	POS	POS	POS	POS	POS
776	66.76	12	3090	16932	-186	8855	5	9320	POS	POS	NEG	POS	NEG	POS
777	75.69	13	5845	7503	-32	8859	64	353	POS	POS	NEG	POS	NEG	NEG
778	71.47	13	499	602	664	12098	4344	610	POS	NEG	POS	POS	POS	POS
779	74.51	13	16737	20791	-595	5839	-509	6164	POS	POS	NEG	POS	NEG	POS
781	77.17	13	2462	23166	-763	5760	6365	4093	POS	POS	NEG	POS	POS	POS
783	70.81	13	8959	4686	3874	8942	1699	1515	POS	POS	POS	POS	POS	POS
784	76.34	13	4041	4491	37	5980	1820	19880	POS	POS	NEG	POS	POS	POS
785	77.31	13	2427	248	173	7141	308	1191	POS	NEG	NEG	POS	NEG	POS
786	77.67	13	579	9709	-141	7919	4518	15705	POS	POS	NEG	POS	POS	POS
787	76.78	13	7740	15280	-53	8381	5049	15803	POS	POS	NEG	POS	POS	POS
788	71.98	13	1	30	19	3369	5123	16573	NEG	NEG	NEG	POS	POS	POS
789	72.52	13	7595	9005	407	9095	-2	18813	POS	POS	POS	POS	NEG	POS
791	75.73	13	7376	670	27	3973	1549	6429	POS	POS	NEG	POS	POS	POS
793	76.92	13	36	113	82	10597	226	13542	NEG	NEG	NEG	POS	NEG	POS
794	77.76	13	312	14812	-458	9636	5308	21191	POS	POS	NEG	POS	POS	POS
795	71.13	13	16575	16897	9552	1292	8799	-50	POS	POS	POS	POS	POS	NEG
796	75.72	13	2638	22449	-678	-610	-568	12095	POS	POS	NEG	NEG	NEG	POS
797	70.84	13	11693	11035	1355	9620	4661	10341	POS	POS	POS	POS	POS	POS
798	75.34	13	14125	2850	18	2204	119	2208	POS	POS	NEG	POS	NEG	POS
799	71.04	13	14005	6386	73	9703	594	11399	POS	POS	NEG	POS	POS	POS
800	76.98	13	12493	14716	786	-340	3395	1040	POS	POS	POS	NEG	POS	POS
801	73.68	13	3502	9783	18749	7925	5937	8878	POS	POS	POS	POS	POS	POS
802	74.02	13	13756	19429	-499	-252	6226	166	POS	POS	NEG	NEG	POS	NEG
803	75.48	13	13705	2386	107	9224	71	13507	POS	POS	NEG	POS	NEG	POS
804	70.73	13	2073	9443	3057	6402	7573	18731	POS	POS	POS	POS	POS	POS
805	74.89	13	7973	1174	102	14839	9012	18726	POS	POS	NEG	POS	POS	POS
806	76.14	13	10466	9200	2420	11487	2574	3982	POS	POS	POS	POS	POS	POS
807	70.52	13	809	1031	730	11980	9319	663	POS	POS	POS	POS	POS	POS
808	74.53	13	749	2350	1516	3860	1726	9797	POS	POS	POS	POS	POS	POS
809	75.69	13	90	734	92	6365	309	18150	NEG	POS	NEG	POS	NEG	POS
810	76.86	13	102	4206	-77	6359	2995	1872	NEG	POS	NEG	POS	POS	POS
811	70.81	13	11672	13550	-437	223	3740	-190	POS	POS	NEG	NEG	POS	NEG
812	70.27	13	476	204	89	7086	2322	6108	POS	NEG	NEG	POS	POS	POS
813	72.92	13	2295	2991	17463	6573	6336	3948	POS	POS	POS	POS	POS	POS
814	70.56	13	15401	2323	1256	10681	6777	12147	POS	POS	POS	POS	POS	POS
815	78.07	13	13919	16157	-617	4273	5583	3613	POS	POS	NEG	POS	POS	POS
817	77.76	13	397	2585	46	9921	65	3411	POS	POS	NEG	POS	NEG	POS
818	73.54	13	11061	14005	-374	12118	-282	18826	POS	POS	NEG	POS	NEG	POS
819	72.56	13	3726	480	139	3379	692	6611	POS	NEG	NEG	POS	POS	POS
820	77.96	13	9751	9676	-113	10735	3523	16208	POS	POS	NEG	POS	POS	POS
821	75.55	13	250	146	150	189	134	900	POS	NEG	NEG	NEG	NEG	POS
823	73.82	13	12153	1219	129	7827	3868	20300	POS	POS	NEG	POS	POS	POS
824	72.73	13	139	408	46	7838	349	663	POS	NEG	NEG	POS	POS	POS
825	74.38	13	7891	849	33	4483	78	1282	POS	POS	NEG	POS	NEG	POS
826	76.89	13	9048	4785	-91	13174	2718	7430	POS	POS	NEG	POS	POS	POS
827	78.39	13	968	12148	-29	6945	4004	3991	POS	POS	NEG	POS	POS	POS
828	74.91	13	4423	3691	142	8317	5273	19754	POS	POS	NEG	POS	POS	POS
829	82.62	13	14727	1583	220	12964	619	12801	POS	POS	NEG	POS	POS	POS
830	77.24	13	5793	1929	277	6027	59	13798	POS	POS	NEG	POS	NEG	POS
831	80.72	13	10740	3031	-80	9528	11320	8585	POS	POS	NEG	POS	POS	POS
832	78.15	13	7160	7128	-223	1301	-1	6501	POS	POS	NEG	POS	NEG	POS
833	87.04	13	12320	22114	-581	-255	6431	20846	POS	POS	NEG	NEG	POS	POS
834	81.78	13	11854	2636	589	9363	1873	12727	POS	POS	POS	POS	POS	POS
835	76.79	13	13234	10804	179	11134	-201	235	POS	POS	NEG	POS	NEG	NEG
836	81.4	13	8217	8399	-178	2287	45	5002	POS	POS	NEG	POS	NEG	POS
